# Supplementary material for: Microwave-Assisted Solution Synthesis of Metastable Intergrowth of AgInS2 Polymorphs
Source: Molecules. 2022 Mar 10;27(6):1815. doi: 10.3390/molecules27061815 (PMC8954084; doi:10.3390/molecules27061815)
Supplement: Supplementary file 1 [file molecules-27-01815-s001.zip]

Archive with 1 entries (1 files):
- molecules-1601536-supplementary.pdf
